# Supplementary material for: Multi-Step Synthesis of Chimeric Nutlin–DCA Compounds Targeting Dual Pathways for Treatment of Cancer
Source: Molecules. 2025 Sep 28;30(19):3908. doi: 10.3390/molecules30193908 (PMC12525975; doi:10.3390/molecules30193908)
Supplement: Supplementary file 1 [file molecules-30-03908-s001.zip]

Archive with 1 entries (1 files):
- molecules-3821851-supplementary.pdf
